# Supplementary material for: Gamma distribution model of diffusion MRI for the differentiation of primary central nerve system lymphomas and glioblastomas
Source: PLoS One. 2020 Dec 14;15(12):e0243839. doi: 10.1371/journal.pone.0243839 (PMC7737570; doi:10.1371/journal.pone.0243839)
Supplement: S1 Data — (XLSX) [file pone.0243839.s001.xlsx]

## Sheet: contrast-enhancing lesion
tumor type	number	κ	θ (×10-6 mm2/s)	f1	f2	f3	ADC (×10-3 mm2/s)	D (×10-3 mm2/s)	f	D* (×10-3 mm2/s)
PCNSL	1	2.08638	1.04049	0.49034	0.434147	0.075513	0.950432	0.871877	0.0802592	39.4341
PCNSL	2	2.22387	0.90389	0.613251	0.328097	0.0586513	0.793378	0.731267	0.0666667	30.3778
PCNSL	3	1.75789	4.84518	0.625775	0.270181	0.104045	0.703786	0.565474	0.126974	33.4232
PCNSL	4	2.12784	0.947715	0.452336	0.459101	0.0885638	1.02029	0.917618	0.0967976	41.8841
PCNSL	5	1.11748	1.8643	0.483733	0.372688	0.143578	0.941339	0.859298	0.100917	40.0872
PCNSL	6	2.86694	0.742653	0.604675	0.354028	0.0412969	0.815974	0.745385	0.0637255	32.4434
PCNSL	7	2.11953	0.931824	0.622785	0.328089	0.0491256	0.765842	0.700932	0.0653696	30.6217
PCNSL	8	0.877239	2.06588	0.576694	0.308177	0.115128	0.763676	0.667432	0.106216	38
PCNSL	9	1.41683	1.55363	0.724406	0.221817	0.0537776	0.575805	0.524302	0.0596349	29.9974
PCNSL	10	1.5208	1.94344	0.481666	0.379871	0.138464	0.97187	0.886677	0.0996364	30.9954
PCNSL	11	1.788	2.8098	0.481236	0.377031	0.141733	0.958094	0.860976	0.107767	35.3689
PCNSL	12	1.85249	5.13785	0.541269	0.321046	0.137685	0.880671	0.793447	0.103816	34.1053
PCNSL	13	3.08401	0.57422	0.633463	0.337802	0.0287353	0.799115	0.725203	0.0632424	38.4726
PCNSL	14	2.36158	1.08883	0.622325	0.326927	0.0507473	0.780014	0.715222	0.0647348	35.4359
PCNSL	15	0.458908	12.5828	0.629285	0.192035	0.17868	0.622367	0.576485	0.0980305	19.0442
PCNSL	16	1.8733	0.849676	0.625907	0.330102	0.0439912	0.75468	0.686974	0.0669008	34.5558
PCNSL	17	2.52166	0.85943	0.416923	0.496503	0.0865737	1.09435	1.00707	0.0858077	41.3538
PCNSL	18	1.945	1.09606	0.680465	0.268767	0.0507674	0.690739	0.650829	0.0477032	24.1362
PCNSL	19	2.69436	0.836754	0.319117	0.553721	0.127162	1.27702	1.1684	0.106062	47.0286
PCNSL	20	2.35915	1.44181	0.489051	0.409879	0.10107	0.959102	0.873678	0.0877212	32.2291
PCNSL	21	4.24828	0.818767	0.613997	0.35294	0.0330635	0.819774	0.821594	0.0211321	9.72603
PCNSL	22	3.31551	0.643663	0.586163	0.375563	0.0382741	0.855844	0.775152	0.0682464	36.8863
PCNSL	23	3.2451	0.767272	0.387704	0.531871	0.0804247	1.129	1.0354	0.0874889	41.4106
PCNSL	24	1.85295	2.3319	0.474294	0.365013	0.160692	1.00047	0.881251	0.123392	32.9535
PCNSL	25	1.78407	0.97083	0.650365	0.302948	0.0466865	0.718924	0.645524	0.0702703	35.7135
PCNSL	26	2.30164	1.26123	0.502763	0.405377	0.0918603	0.938932	0.849751	0.0876998	36.3665
PCNSL	27	5.32945	0.528766	0.30513	0.626262	0.0686088	1.26001	1.19289	0.0646053	36.1066
GB	1	2.96489	0.904497	0.418698	0.486623	0.0946782	1.10621	1.015	0.0889344	40.4344
GB	2	4.31537	2.44452	0.169776	0.558389	0.271835	1.72484	1.61645	0.126174	42.0599
GB	3	3.9364	0.705147	0.291537	0.605686	0.102777	1.31097	1.23168	0.0805061	40.8706
GB	4	1.51598	3.69914	0.508054	0.337636	0.15431	0.916423	0.834461	0.104186	39.4397
GB	5	1.96214	1.58861	0.758912	0.200511	0.0405763	0.567894	0.501935	0.0616027	32.2995
GB	6	6.02028	0.550994	0.187552	0.69506	0.117388	1.52822	1.42283	0.093731	44.5948
GB	7	3.28204	1.75121	0.186163	0.54895	0.264887	1.66457	1.54212	0.133338	35.6709
GB	8	10.7873	0.358387	0.102344	0.81438	0.083276	1.66377	1.57673	0.0783448	47.0414
GB	9	4.19819	0.549876	0.335321	0.596416	0.068263	1.21918	1.1091	0.0900155	44.507
GB	10	1.53349	2.97292	0.405444	0.414726	0.17983	1.1118	0.996794	0.126377	43.6964
GB	11	2.05402	1.53151	0.40407	0.463079	0.132851	1.12557	1.05016	0.08955	29.4168
GB	12	3.92529	1.21518	0.415608	0.510668	0.073724	1.06634	0.998233	0.0726693	38.8183
GB	13	3.23925	0.967277	0.224585	0.575267	0.200148	1.54114	1.44712	0.102912	46.9458
GB	14	1.95805	2.31452	0.461431	0.405995	0.132574	0.992436	0.887458	0.110779	44.126
GB	15	1.95589	2.11915	0.300098	0.44871	0.251192	1.38738	1.29487	0.121404	37.7943
GB	16	3.20758	1.23303	0.285087	0.551577	0.163335	1.37393	1.27253	0.104623	44.239
GB	17	3.58698	1.93433	0.240174	0.535312	0.224514	1.52321	1.40262	0.126219	42.5355
GB	18	3.09702	0.917772	0.323157	0.558631	0.118212	1.25236	1.13823	0.105367	47.3567
GB	19	3.67457	1.09352	0.247345	0.588741	0.163914	1.4362	1.33686	0.105148	43.4052
GB	20	7.97388	0.250954	0.457373	0.530556	0.0120709	1.03963	0.994211	0.0389474	32.4
GB	21	3.90257	1.07518	0.2745	0.545944	0.179556	1.4513	1.33987	0.109255	43.0558
GB	22	2.51379	0.99402	0.537041	0.393127	0.0698329	0.902792	0.825654	0.0778439	38.206
GB	23	3.0143	1.02567	0.427177	0.486422	0.0864013	1.05577	0.962728	0.0909176	44.3859
GB	24	3.85357	1.57312	0.359862	0.474688	0.16545	1.24368	1.15067	0.102245	32.7175
GB	25	2.9546	1.00615	0.470815	0.459698	0.0694863	0.993241	0.932389	0.0679545	35.692
GB	26	4.68342	1.88229	0.276113	0.576746	0.147141	1.3529	1.26134	0.101336	40.3623
GB	27	2.68774	1.39522	0.381286	0.501227	0.117487	1.13456	1.03634	0.100133	44.9
GB	28	5.1616	0.807662	0.298021	0.582067	0.119911	1.31482	1.18174	0.108654	47.3654
GB	29	3.50631	2.16457	0.32116	0.542117	0.136723	1.30272	1.22584	0.087929	36.0954
GB	30	3.79475	0.867585	0.184256	0.612282	0.203461	1.61807	1.49096	0.121494	47.8255
GB	31	2.13665	2.69867	0.478417	0.36565	0.155934	1.01086	0.878713	0.129455	41.1868
GB	32	4.02037	0.613321	0.357961	0.568612	0.0734279	1.18221	1.12029	0.0643961	33.3401
GB	33	2.3452	1.62684	0.363111	0.476038	0.160851	1.21458	1.11558	0.108154	43.423
GB	34	2.4775	1.66205	0.413687	0.449755	0.136558	1.10368	1.0099	0.0999365	43.3215
GB	35	4.19551	0.60683	0.334453	0.559552	0.105995	1.28262	1.19091	0.0855758	41.6646
GB	36	7.18375	0.524786	0.119856	0.736635	0.143509	1.69745	1.57027	0.109474	45.6015
GB	37	0.825423	8.06711	0.491629	0.279183	0.229188	0.923751	0.817524	0.139794	40.4833
GB	38	2.39902	2.03446	0.526163	0.389746	0.0840905	0.906963	0.78639	0.0848	32.2991
GB	39	3.53114	1.03425	0.403512	0.501772	0.0947158	1.09119	1.00085	0.0891899	43.0332
GB	40	3.94156	1.34091	0.221894	0.561531	0.216575	1.57742	1.44993	0.12498	45.5649
GB	41	3.45043	1.5588	0.280638	0.531554	0.187808	1.39469	1.25782	0.132903	47.0048
GB	42	8.02227	0.327399	0.0808733	0.80402	0.115107	1.78304	1.67708	0.0881454	48.9574
GB	43	3.44639	1.43887	0.204422	0.565541	0.230037	1.59638	1.48693	0.119433	46.2506
GB	44	2.1141	2.11078	0.475606	0.388256	0.136139	0.985428	0.908038	0.0964602	31.4762
GB	45	5.6992	0.635608	0.199294	0.655181	0.145525	1.5596	1.45166	0.0997455	43.0413
GB	46	1.71857	2.14694	0.571237	0.329487	0.0992757	0.821454	0.759308	0.0757956	29.4448
GB	47	8.50846	0.344356	0.283837	0.65739	0.0587736	1.35212	1.21528	0.103441	42.7243
GB	48	5.88883	0.626473	0.218765	0.690269	0.0909665	1.40604	1.33379	0.0738017	44.8595
GB	49	2.70676	1.13804	0.47394	0.421742	0.104318	1.02163	0.909256	0.103454	40.8594
GB	50	0.635239	9.89561	0.528162	0.238235	0.233603	0.833898	0.746304	0.13707	34.7585
GB	51	1.43517	3.15405	0.296792	0.398808	0.304399	1.41951	1.23618	0.186014	50.5929
GB	52	3.80749	1.00608	0.296563	0.525802	0.177635	1.4232	1.31009	0.109527	44.201
GB	53	1.94067	2.45001	0.411553	0.402527	0.185919	1.10112	1.00931	0.112342	28.2326
GB	54	2.54892	2.3606	0.429693	0.428425	0.141882	1.07311	0.990986	0.0974031	29.694
GB	55	1.67015	3.69233	0.484635	0.331177	0.184189	1.00153	0.912544	0.0888319	38.188
GB	56	1.81427	2.2791	0.426086	0.412041	0.161873	1.17881	1.07042	0.115935	41.4848
GB	57	6.56482	0.719846	0.234434	0.659484	0.106082	1.1579	1.05453	0.113506	40.9468

## Sheet: T2-hyperintense area
tumor type	number	κ	θ (×10-6 mm2/s)	f1	f2	f3
PCNSL	1	5.37451	0.412927	0.242301	0.696359	0.0613403
PCNSL	2	11.7431	0.192448	0.106443	0.866982	0.0265748
PCNSL	3	8.18065	0.461145	0.138625	0.771825	0.0895508
PCNSL	4	7.12254	0.299066	0.139317	0.804695	0.055988
PCNSL	5	5.78446	0.434398	0.0852707	0.744328	0.170401
PCNSL	6	8.16464	0.332272	0.119372	0.802681	0.0779467
PCNSL	7	7.64013	0.280832	0.165526	0.788601	0.0458737
PCNSL	8	5.85165	0.409585	0.154831	0.754388	0.0907815
PCNSL	9	10.8733	0.210488	0.1639	0.81761	0.0184904
PCNSL	10	10.293	0.273271	0.0667643	0.849249	0.0839863
PCNSL	11	6.86235	0.356261	0.172508	0.763756	0.0637351
PCNSL	12	13.0381	0.218095	0.0704033	0.8878	0.0417963
PCNSL	13	9.27622	0.480003	0.139439	0.777504	0.0830577
PCNSL	14	6.09863	0.830201	0.302175	0.622156	0.0756687
PCNSL	15	3.12737	1.02733	0.231626	0.567219	0.201155
PCNSL	16	7.44989	0.361181	0.106038	0.785525	0.108437
PCNSL	17	9.88456	0.296011	0.0912579	0.826338	0.0824036
PCNSL	18	8.52758	0.32381	0.0724985	0.784815	0.142686
PCNSL	19	6.745	0.382578	0.073836	0.759057	0.167107
PCNSL	20	7.15551	0.429835	0.260435	0.689697	0.049868
PCNSL	21	no lesion	no lesion	no lesion	no lesion	no lesion
PCNSL	22	11.4331	0.232452	0.109129	0.852754	0.0381168
PCNSL	23	7.36384	0.319988	0.127548	0.796526	0.0759254
PCNSL	24	6.16887	0.576479	0.165795	0.72176	0.112444
PCNSL	25	11.8941	0.253822	0.0471103	0.864276	0.0886136
PCNSL	26	6.87329	0.414445	0.204296	0.728659	0.0670447
PCNSL	27	10.922	0.35813	0.0750754	0.823795	0.10113
GB	1	5.43932	0.414282	0.218497	0.721446	0.0600568
GB	2	9.05677	0.340983	0.0857832	0.817205	0.0970119
GB	3	13.9365	0.164389	0.0555121	0.915118	0.0293703
GB	4	12.9488	0.209841	0.038909	0.886584	0.0745069
GB	5	12.1387	0.203446	0.0458749	0.896777	0.0573485
GB	6	12.6051	0.230784	0.0476645	0.860671	0.0916648
GB	7	no lesion	no lesion	no lesion	no lesion	no lesion
GB	8	4.87988	0.813007	0.208555	0.638906	0.152539
GB	9	6.12015	0.315273	0.481186	0.50226	0.0165535
GB	10	11.7678	0.235529	0.0437508	0.875909	0.0803405
GB	11	3.13354	1.48543	0.405709	0.473848	0.120443
GB	12	5.75226	0.349217	0.511954	0.471774	0.0162719
GB	13	12.0893	0.207374	0.0485805	0.866641	0.0848041
GB	14	3.17547	0.54528	0.458456	0.498143	0.043402
GB	15	7.61554	0.344006	0.162038	0.774143	0.0638192
GB	16	12.8318	0.289178	0.0348827	0.859822	0.105295
GB	17	10.3492	0.34967	0.13005	0.80795	0.0619995
GB	18	10.7627	0.208063	0.111045	0.855089	0.0338663
GB	19	13.5476	0.41067	0.0617493	0.877654	0.0605965
GB	20	5.52126	0.559243	0.428593	0.522225	0.0491821
GB	21	7.22572	0.380795	0.139248	0.774127	0.0866252
GB	22	no lesion	no lesion	no lesion	no lesion	no lesion
GB	23	12.1998	0.208012	0.0920161	0.876372	0.0316121
GB	24	9.05313	0.27468	0.130923	0.821688	0.0473892
GB	25	12.2887	0.177126	0.715552	0.900987	0.0274574
GB	26	11.5807	0.168243	0.0246629	0.915844	0.0487492
GB	27	6.53326	0.277831	0.341871	0.640785	0.0173441
GB	28	8.34684	0.309516	0.173697	0.776649	0.0496533
GB	29	10.7733	0.23333	0.0472775	0.866744	0.0859781
GB	30	8.18767	0.315495	0.0860502	0.819893	0.0940564
GB	31	5.60509	0.457738	0.1403	0.732801	0.126899
GB	32	7.18798	0.360917	0.222147	0.728901	0.0489527
GB	33	11.9027	0.21921	0.015687	0.842684	0.141629
GB	34	5.28005	0.408534	0.198583	0.729748	0.0716687
GB	35	4.86656	0.416524	0.247666	0.694683	0.0576513
GB	36	8.40487	0.273147	0.10852	0.831487	0.0599925
GB	37	3.41958	0.69511	0.220028	0.637285	0.142687
GB	38	no lesion	no lesion	no lesion	no lesion	no lesion
GB	39	9.44151	0.223508	0.202377	0.77744	0.0201833
GB	40	7.35769	0.566249	0.175022	0.730188	0.0947897
GB	41	8.72417	0.298084	0.123503	0.814049	0.0624482
GB	42	10.0936	0.233839	0.0829182	0.863942	0.0531394
GB	43	6.86529	0.330855	0.183091	0.760684	0.0562249
GB	44	no lesion	no lesion	no lesion	no lesion	no lesion
GB	45	6.67758	0.393301	0.239686	0.70912	0.0511936
GB	46	no lesion	no lesion	no lesion	no lesion	no lesion
GB	47	7.37121	0.63986	0.138952	0.713064	0.147983
GB	48	no lesion	no lesion	no lesion	no lesion	no lesion
GB	49	6.81645	0.448251	0.139669	0.74841	0.111922
GB	50	no lesion	no lesion	no lesion	no lesion	no lesion
GB	51	3.94187	0.746052	0.30829	0.596781	0.0949297
GB	52	4.35418	0.87072	0.175874	0.643162	0.180964
GB	53	no lesion	no lesion	no lesion	no lesion	no lesion
GB	54	no lesion	no lesion	no lesion	no lesion	no lesion
GB	55	2.47151	1.07731	0.379734	0.487461	0.132805
GB	56	9.66016	0.339575	0.252159	0.709087	0.0387548
GB	57	11.0498	0.269164	0.114458	0.843222	0.0423202

## Sheet: normal-appearing white matter
tumor type	number	κ	θ (×10-6 mm2/s)	f1	f2	f3
PCNSL	1	3.73788	0.444525	0.603562	0.373684	0.0227538
PCNSL	2	1.75787	1.03524	0.63936	0.307439	0.0532003
PCNSL	3	2.40806	0.775856	0.640859	0.317989	0.0411518
PCNSL	4	3.5315	0.439339	0.664512	0.319884	0.0156037
PCNSL	5	2.64109	0.776272	0.679725	0.286319	0.0339568
PCNSL	6	3.02968	0.546597	0.703605	0.276347	0.0200481
PCNSL	7	1.97641	0.852283	0.643767	0.314323	0.04191
PCNSL	8	1.73405	1.07828	0.585378	0.346732	0.0678898
PCNSL	9	1.16523	1.69561	0.571308	0.328967	0.0997245
PCNSL	10	1.93578	2.2088	0.600909	0.286341	0.11275
PCNSL	11	1.99628	0.721671	0.664633	0.302766	0.0326018
PCNSL	12	1.40349	1.11185	0.626102	0.312803	0.0610947
PCNSL	13	1.96752	0.933776	0.670222	0.284418	0.0453599
PCNSL	14	4.31419	0.462171	0.765369	0.219061	0.0155694
PCNSL	15	2.51235	0.699209	0.617156	0.345721	0.0371231
PCNSL	16	2.46706	0.636345	0.595167	0.369983	0.0348504
PCNSL	17	3.89829	0.669001	0.671427	0.296528	0.0320454
PCNSL	18	1.84384	1.81835	0.591558	0.316677	0.091765
PCNSL	19	2.71557	0.722557	0.57638	0.380251	0.0433692
PCNSL	20	3.24184	0.507375	0.680856	0.300836	0.0183075
PCNSL	21	2.83447	0.770626	0.655794	0.307311	0.0368948
PCNSL	22	3.46385	0.467727	0.691504	0.291427	0.0170684
PCNSL	23	2.08467	0.90707	0.637849	0.314278	0.0478735
PCNSL	24	5.16675	0.386887	0.600845	0.38229	0.0168651
PCNSL	25	3.63434	0.76946	0.611426	0.344024	0.0445505
PCNSL	26	5.98262	0.29542	0.711777	0.28111	0.00711309
PCNSL	27	1.17312	1.10642	0.630242	0.312634	0.0571243
GB	1	2.66328	0.786989	0.497632	0.441478	0.0608893
GB	2	4.32894	0.562707	0.640929	0.333903	0.025168
GB	3	2.0278	0.915678	0.631582	0.319824	0.0485937
GB	4	3.03204	0.697587	0.644775	0.32168	0.0335446
GB	5	1.96796	0.895156	0.63547	0.317041	0.0474884
GB	6	4.01095	0.533993	0.59732	0.37454	0.0281403
GB	7	2.48374	0.737578	0.586377	0.368303	0.0453203
GB	8	2.49536	1.11471	0.564755	0.364388	0.0708567
GB	9	2.83967	0.620996	0.615525	0.353915	0.0305599
GB	10	2.38197	1.02391	0.590067	0.354921	0.0550122
GB	11	3.02155	0.860014	0.52468	0.40344	0.0718804
GB	12	1.87002	0.902973	0.650334	0.305099	0.0445668
GB	13	2.30508	0.739065	0.543946	0.403812	0.052242
GB	14	3.19109	0.650349	0.611152	0.353096	0.0357523
GB	15	2.25223	0.915416	0.627316	0.321106	0.051578
GB	16	1.95655	1.22798	0.573554	0.348098	0.0783475
GB	17	3.10503	0.949723	0.601487	0.345006	0.0535063
GB	18	2.99244	0.678181	0.63366	0.329464	0.0368756
GB	19	1.4076	1.66993	0.546119	0.350143	0.103738
GB	20	1.83904	1.06065	0.588315	0.345878	0.0658069
GB	21	2.38362	1.21331	0.64832	0.290116	0.0615643
GB	22	2.68239	0.771543	0.601931	0.353338	0.044731
GB	23	2.14051	0.996946	0.446814	0.463007	0.0901787
GB	24	2.32261	1.62499	0.557917	0.344123	0.0979599
GB	25	2.434	0.837692	0.624834	0.330579	0.0445868
GB	26	1.81225	1.26046	0.596977	0.327123	0.0758996
GB	27	2.34343	0.742619	0.648144	0.31671	0.0351467
GB	28	2.28916	0.819858	0.541106	0.39911	0.0597835
GB	29	2.51806	0.630999	0.665755	0.307104	0.0271411
GB	30	1.7505	1.13726	0.657164	0.288765	0.054071
GB	31	2.05777	0.93805	0.634669	0.316402	0.0489288
GB	32	1.87262	11.3203	0.577321	0.352238	0.0704417
GB	33	2.7241	0.577004	0.632937	0.341427	0.0256358
GB	34	2.26393	0.892381	0.623179	0.327844	0.0489774
GB	35	2.45725	0.825431	0.6319	0.3241	0.0439992
GB	36	2.22091	0.883648	0.570777	0.371954	0.0572681
GB	37	1.38124	2.17906	0.626516	0.278203	0.0952811
GB	38	1.78644	0.894157	0.616693	0.335078	0.0482295
GB	39	2.4469	0.779089	0.602291	0.351063	0.0466459
GB	40	2.45775	0.883024	0.647396	0.309589	0.0430149
GB	41	2.84073	0.765184	0.586236	0.367204	0.0465599
GB	42	2.29313	0.748693	0.542858	0.407711	0.0494312
GB	43	1.8571	1.12664	0.59626	0.337698	0.0660412
GB	44	1.59807	1.27066	0.550869	0.362144	0.0869873
GB	45	2.92418	0.64327	0.63619	0.331636	0.0321747
GB	46	4.31345	0.630253	0.583123	0.37968	0.0371973
GB	47	3.99318	0.635936	0.586875	0.370982	0.0421431
GB	48	2.47869	1.2789	0.545083	0.368204	0.0867129
GB	49	1.80938	0.989661	0.606615	0.337056	0.0563295
GB	50	2.33831	0.607017	0.584518	0.381809	0.0336726
GB	51	2.57891	0.704747	0.600502	0.361465	0.0380327
GB	52	3.16118	0.610308	0.549727	0.411088	0.0391855
GB	53	2.88008	1.01708	0.536757	0.395173	0.0680699
GB	54	3.58547	0.662324	0.603896	0.358884	0.0372197
GB	55	3.45767	0.643932	0.542438	0.417554	0.0400083
GB	56	5.05164	0.421233	0.541136	0.433814	0.0250495
GB	57	1.80123	0.991208	0.553285	0.381421	0.0652933
